# Supplementary material for: Long-Term Vegetation Changes and Socioeconomic Effects of River Engineering in Industrialized Areas (Southern Poland)
Source: Int J Environ Res Public Health. 2023 Jan 27;20(3):2255. doi: 10.3390/ijerph20032255 (PMC9915360; doi:10.3390/ijerph20032255)
Supplement: Supplementary file 1 [file ijerph-20-02255-s001.zip]

Archive with 1 entries (1 files):
- ijerph-2121855-supplementary.xlsx
