# Supplementary material for: Long-Term Vegetation Changes and Socioeconomic Effects of River Engineering in Industrialized Areas (Southern Poland)
Source: Int J Environ Res Public Health. 2023 Jan 27;20(3):2255. doi: 10.3390/ijerph20032255 (PMC9915360; doi:10.3390/ijerph20032255)
Supplement: Supplementary file 1 [file ijerph-20-02255-s001.zip › ijerph-2121855-supplementary.xlsx]

## Sheet: Arkusz1
		Supplement. Table S1. Floristic composition and ecological indicators of vascular plants of the Biała Przemsza River
		Familia	Species - Gatunek	According by Zarzycki et al. 2002							Communities			Life strategy	Transects		Areas beyond the transects
				f	L	T	W	R	Tr	H	Class	order	union		I+II	III		1 - the species is present
		Pinaceae	Pinus sylvestris L.	M	4-5	3-5	3	2-5	2	2	Vac-Pic		Dicr-Pin	CSR	1	1		0 - the species is absent in the transect and may occur outside the transect in the study area
		Cupressaceae	Juniperus communis L.	N	4	3-5	2-5	3-5	3	1-5	Sed-Sel	Nardet	Dicr-Pin	S	0	0	1
		Betulaceae	Alnus glutinosa (L.) Gaertn.	M	3	4	5	4	3-4	3	Aln glu		Aln-Ulmi	SC	0	1
			Betula pendula ROTH	M	4	2	5	1	2-5	1-5	Que rob, Vac-Pic			C/SC	1	1
		Fagaceae	Quercus robur L.	M	4	3-5	3-5	3-5	3-5	2	Que rob, Que-Fag			SC	1	0
			Quercus rubra L.	M	4	4	3	2-3	2-3	2	Que rob		Pin-Quer, Dicr-Pin	SC	1	0
		Salicaceae	Populus alba L.	M	4	4	3-4	5	4	2	Sal purp			R	0	1
			Populus nigra L.	M	4	4	3-4	5	4	2	Sal purp			R	1	0
			Populus tremula L.	M	3	3-5	3	3	3	2	Que rob		Pin-Quer	SC	1	1
			Salix acutifolia WILLD.	N,M	5	4	2	2-5	2	1	Ammoph	Coryneph		R	1	0
			Salix alba L	M	4	4	4	5	4	1-2	Sal purp			R	0	1
			Salix caprea L	M, N	5-3	4-3	3-4	3-4	4-3	2			Samb-Salic	R	1	1
			Salix × fragilis L.	M	4	4-3	4	4-5	4	2	Sal purp			C	0	1
			Salix rosmarinifolia L.	N, Ch	4	4-3	4-5	3-4	3	3		Car nig, Mol caer		R	1	1
		Polygonaceae	Polygonum bistorta	G, H	4	4-2	4	5-3	4	2-3		Mol caer			0	0	1
			Rumex acetosella L.	G,H,T	4-5	3	2	2-5	2	1-5		Coryneph	Arnoser, Dicr-Pin, Pan-Setar	SR/CSR	1	0
			Rumex crispus L.	H	5	4-3	3-4	4	4	2	Stel med.		Agr-Rumi	R/CR	1	0
		Caryophyllaceae (11)	Arenaria serpyllifolia L.	T	4-5	5-2	2	3-5	2	1-2	Fest.-Brom		Arction	SR	1	0
			Cerastium arvense L	C	5	4	2	4	2	2	Sed-Scl				0	0	1
			Cerastium semidecandrum L	H,T	5	4	2	4	2	2		Coryneph		SR	0	0	1
			Dianthus carthusianorum L.	C	5	4-5	2	4	2	2	Fest-Brom				0	0	1
			Dianthus deltoides L.	C,H	3-5	4	2	3	2	2		Coryneph	Dicr-Pin		1	0
			Herniaria glabra L.	H	4	3-5	2	3-5	2	1		Coryneph			0	0	1
			Melandrium album	T, H	5	4-3	3	4	4	2-3	Artemi, (Stel med)				0	1
			Moehringia trinervia (L.) Clairv.	H, T	1-2	4-3	3	4-5	3-4	2	Que-Fag				0	1
			Silene vulgaris	C, H	4	4-3	3	5-4	3	2	Asplen, Trif-Ger		(Caucal)	CSR	1	0
			Stellaria media (L.) Vill.	T, H	5	4-2	3-4	4	4-5	2	Stel med			R	0	1
			Stellaria nemorum L.	H	3-4	4-2	4	4	3-4	2			Aln-Ulmi, Adenost		0	1
		Euphorbiaceae	Euphorbia cyparissias L.	G,H	5	4	2	4	3	2	Fest-Brom, Sed-Sel			R/SR	0	0	1
		Cruciferae	Cardaminopsis arenosa (L.) HAYEK -	H	4	3-5	2	4	3	2	Mol-Arr, Thlasp	Coryneph		R/SR	1	0
		Violaceae	Viola tricolor L. s. s. -	T	5	3-5	3	3	2-5	2	(Stel med)	Coryneph	Pol-Triset	R/SR	1	0
		Hypericaceae	Hypericum maculatum	H	4	4-2	3-4	4	3-4	2	Mol-Arr		Calamag	CR/CSR	1	0
			Hypericum perforatum L.	H	4	4	2-5	4	3-5	2	Fest-Brom	Que pub		CR/CSR	1	0
		Crassulaceae	Sedum acre L.	C	5	4.5	1	4	1	2	Asplen, Sed-Scl,			S	1	0
		Rosaceae (10)	Agrimonia eupatoria	H	5	4-5	2-3	5	3	2	Fest.-Brom			CSR	1	0
			Crataegus monogyna Jacq.	N	3-5	4-5	3-4	3-5	3-5	2-3	Rha-Prun			SR	0	1
			Fragaria vesca L.	H	3-5	3	3	3-5	3	2	Epilob			CSR	0	0
			Padus avium	M	3	4-3	4	4-5	4	2			Aln-Ulmi	SR	0	1
			Padus serotina	N, M	3-4	4	3	3-4	3	2			Pin-Quer, Aln-Ulmi		1	1
			Potentilla argentea L.	H	5	4-3	2	3-4	3	2-3		Coryneph	(Onopord)		1	0
			Potentilla erecta (L.) Raeusch.	H	4	4-5	3-4	2-4	2-3	2-3	Nard-Cal, Vac Pic			S/CSR	0	1
			Rubus caesius L.	N	4-5	4-5	2-4	3-4	3	2	Sal pur, Aln glu	Convol		SC	0	1
			Rubus fruticosus											SC	1	1
			Sorbus aucuparia L. em. HEDL.	M, N	3	3	3-5	3	3	2	Vac-Pic, Que rob			SC	1	0
		Papilionaceae	Chamaecytisus ratisbonensis (SCHAEFF.) ROTHM. -	Ch	4	4-5	2	4	3	2	Fest-Brom	Fes val	Dicr-Pin		0	0	1
			Robinia pseudacacia L.	M	4	4-5	2-5	4	3	2	Rha-Prun, (Artemi)			SR	1	0
			Trifolium arvense L.	T	5	4	2	4	1-5	2		Coryneph, Arrhen		SR	1	0
		Oenotheraceae	Oenothera biennis L. s. s.	H	5	4	2-5	3-5	3-5	2			Onopord		0	0	1
		Pirolacaea	Orthilia secunda (L.) HOUSE –	Ch	2	3	3	3	3	2	Vac-Pic, Que rob		Luz-Fag		0	0	1
			Pyrola chlorantha SW.	H	3	4	2-5	2	2	2			Dicr-Pin		1	0
			Pyrola minor L.	H	3	3	3	3-5	3	2	Vac-Pic, Que rob				1	0
		Ericaceae	Calluna vulgaris (L.) HULL	Ch	4	2-5	3	1-5	2	2	Nard-Cal, Vac Pic	Cal-Ulie, Nardet		SC	0	0	1
			Chimaphila umbellata (L.) Nutt.	Ch	3	4	2	2	2	2			Dicr-Pin		1	0
			Pyrola rotundifolia L.	H	2	4-3	3	3	3	2	Vac-Pic, Que rob				1	0
			Vaccinium myrtillus L.	Ch	3-5	3-5	3-5	3	2-5	2-5	Vac-Pic, Que rob		Pin-Que	SC	0	0	1
			Vaccinium vitis-idaea L.	Ch	3-5	2-5	2	2	1-5	2	Vac-Pic		Dicr-Pin	S/SC	1	0
		Boraginaceae	Echium vulgare L.	H	5	4	2	4-5	3	2		(Eragrost)	Onopord	SR	1	0
		Scrophulariaceae	Euphrasia rostkoviana HAYNE	T,pp	4	3-5	3	4	4	2	Mol-Arr				1	0
			Euphrasia stricta D. WOLFF ex J. F. LEHM.	T,pp	5	4	2-5	4	3	2	Fest-Brom, Sed-Scl				0	0	1
			Verbascum nigrum L.	H	4	4-3	3	3-5	3	2	Epilob				0	0	1
			Verbascum thapsus L.	H	5	4-3	3	4-5	3-4	2		Atrop, Onopord		R/CSR	0	0	1
		Labiatae	Thymus pulegioides L.	C	4	4	2.5	4	3	2	Fest-Brom				1	0
			Thymus serpyllum L. em. FR.	C	4	4	2	4	1.5	1		Coryneph	Dicr-Pin		0	0	1
		Campanulaceae	Jasione montana L.	H	4	3-5	2	4-5	2	1		Coryneph	Dicr-Pin		1	0
		Plumbaginaceae	Armeria maritima (MILL.) WILLD. subsp. elongata (HOFFM.)BONNIER	H	5	4	3	4	3	2			Armerion		1	0
		Compositae (17)	Achillea millefolium L.	H	4	4-3	2-3	3-4	3-4	1-2	Mol-Arr			CR/CSR	1	0
			Artemisia vulgaris L.	H	5	4	3	4-5	4	2	Artemi			C/CR	0	0	1
			Carlina acaulis L. -	H	4	3-5	2-5	4	3	2.5	Fest-Brom	Nardet			0	0	1
			Cichorium intybus L.	H	5-4	4-3	3	3-5	3	2	Artemi				0	0	1
			Cirsium arvense (L.) Scop.	G	5	5-3	2-3	3-5	3-4	2	Stel med	(Artemi)		C	1	0
			Cirsium oleraceum (L.) Scop.	H	4-3	4-3	4-5	4-5	4	2-3	Aln-glu	Mol caer	Calthion, Aln-Ulmi		1	0
			Erigeron acris L.	H, T	5	5-3	2	4-5	3	2	Fest-Brom	Coryneph			1	0
			Erigeron annuus (L.) Pers.	H, T	5-4	4-3	3	3-4	3	2	Artemi, (Mol-Arr)				0	0	1
			Erigeron canadensis L.												1	0
			Hieracium lachenalii C. C. GMEL.	H	2-5	3	3	3	2.5	2	Que rob	Nardet	Luz-Fag		1	0
			Hieracium pilosella L.	H	5	2-5	2	3-5	2	2	Nar-Cal, Sed-Scl		Dicr-Pin	C/CSR	1	0
			Hieracium umbellatum L.	H	4	3-5	3	4	3	1-5	Que rob, Ammoph	Cal-Ulic	Koel glau, Dicr-Pin		0	0	1
			Leontodon hispidus L	H	4	4-2	3-4	4	4	2	Mol-Arr			S	1	0
			Solidago canadensis L.	G, H	4-5	4	3-4	4	4	2	Artemi	Convol	Aln-Ulm		0	0	1
			Sonchus arvensis L.	G, H	5	4-3	3-4	(3)4-5	3-4	2	Stel med	(Phragm)		CR	0	0	1
			Tanacetum vulgare L.	H	5	4-3	3-4	4	4	2	Artemi, Sal purp			C/CR	0	0	1
			Tussilago farfara L.	G	5	5-2	3-4	4	3-4	1-2	Artemi	Sisymbr	Agr-Rumi	CR	0	0	1
		Poaceae (13)	Agrostis canina	H	4	.	4	3	3	3		Car nig		CSR	1	0
			Agrostis stolonifera L.	H	4	4-3	4	3-5	3-4	1-2			Agr-Rumi	CR	1	1
			Calamagrostis epigejos											R	1	0
			Corynephorus canescens (L.) P. BEAUV.	H	4	4	2	4	2	1		Coryneph	Dicr-Pin	R/SC	1	0
			Deschampsia flexuosa (L.) TRIN.	H	3-5	2-5	3	2	2	1-5	Vac-Pic	Nardet		S/SC	1	0
			Eupatorium cannabinum	H	3-4	4-3	4	4-5	4-5	2	Artemi		Aln-Ulmi	CR/CSR	1	1
			Festuca ovina L.	H	4	3-5	2	4	2	2	Sed-Scl		Dicr-Pin	S	1	0
			Festuca psammophila (HACK. ex CELAK.) FRITSCH -	H	5	4-5	2	0	2	2			Koel glau		0	0	1
			Holcus lanatus L.	H	4	4-3	4	4	3-4	2	Mol-Arr			CSR	1	0
			Koeleria glauca (SPRENG.) DC.	H	5	4	2-5	4-5	1-5	1		Coryneph	Koel glau, Dicr-Pin		0	0	1
			Molinia caerulea	H	4	4	4-5	1-5	2-3	2-3	Que rob	Mol caer	Dicr-Pin	SC	1	0
			Phalaris arundinacea L.	G, H	4	4-3	5	4-5	4	2	Sal purp, Phragm			C	0	1
			Phragmites australis (Cav.) Trin. ex Steud.	G, Hy	4-5	4-3	5-6	4	4-3	2-3	Phrag, Aln glu			C	1	1
		Orchidaceae	Epipactis atrorubens (HOFFM.) BESSER	G	3	4	2-5	5	3-5	2			Ceph-Fag		1	0
			Epipactis helleborine (L.) CRANTZ	G	3-5	3-5	3	4-5	3-5	2	Que-Fag			S	1	0
		Cyperaceae	Carex elongata L.	H	3	4	5	4	3-4	3	Aln glu				0	1
			Carex gracilis	G, Hy	4	4-3	5	3-4	4	3			Magnocar		0	1
			Carex hirta L.	G	4	4-3	2-4	4	3	2			Agr-Rumi	C/CSR	1	0
		Plantaginaceae	Plantago lanceolata L.	H	4	5-3	2-4	4	3-4	3	Mol-Arr			CSR	1	0
			Plantago major L.	H	5	4-2	3-4	4	4-5	2-3			Polyg avi	R/CSR	0	0	1
		Lamiaceae	Galeopsis tetrahit L.	T	4	4-3	3-4	4	3-4	2	Stel med	(Atrop)		R/CR	1	1
			Lycopus europaeus L.	H.Hy	3	4-3	5	4	4	2-3	Aln glu	Phragm	Aln-Ulmi	CR	0	1
			Prunella vulgaris L.	H	4	4-3	3-4	4	4	2	Mol-Arr			CSR	1	0
			Scutellaria galericulata L.	H	4	3-4	4-6	.	4-3	3	Aln glu		Aln-Ulmi, Magnocar	CR/CSR	0	1
		Sapindaceae	Acer platanoides	M	4	4	3	4	3-4	2	Que-Fag			C	1	0
			Acer pseudoplatanus L.	M	3	3	3/4	3-5	4	2		Faget	Til-Acer	C/SC	1	0
		Rhamnaceae	Frangula alnus	N	3-5	4(3)	5-3	3	3	2-3	Aln glu, Que rob		Pin-Quer		1	1
			Rhamnus cathartica L.	N	3-4	4	2-4	5-4	3	2	Rha-Prun				0	1
		Adoxaceae	Sambucus nigra L.	N	(5)4-3	4-3	3-4	4	4-5	2	Artemi	Faget	Samb-Salic		0	1
			Viburnum opulus	N	3	4-3	3-4	4	3-4	2	Rha-Prun, Que-Fag, Aln glu				1	1
		Caprifoliaceae	Scabiosa ochroleuca	H	5	4-5	2	5-4	3	2		Fest val			1	0
			Valeriana officinalis L.	H	3-4	4-3	4-3	4-5	4	2-3			Filipend, Aln-Ulmi	CSR	0	1
		Rubiaceae	Galium aparine L.	T, H	5-4	4-3	4-3	4	4-5	2	Stel med	Convol	Aln-Ulmi	CR	0	1
			Galium mollugo L.	H	4	4-3	3	4	4	2		Arrhen			1	1
		Geraniaceae	Geranium pratense L.	H	4	4	3	4-5	4	2		Arrhen			1	0
			Geranium robertianum L.	H, T	2-3	4-3	3	4	3-4	2	Que-Fag		Alliari	R/CSR	0	1
		Primulaceae	Lysimachia vulgaris L.	H	4	4-3	4-5	4	4-3	3	Aln glu	Mol caer	Aln-Ulmi	C/SC	1	1
		Apiaceae	Aegopodium podagraria L.	G, H	3-4	4-3	3/4	4	4	2	Que-Fag, Artemi			CR/CSR	1	1
			Chaerophyllum aromaticum	H	3	4-3	3-4	4-5	4-5	2	(Artemi)				1	1
			Daucus carota L.	H	5	5-3	3	4-5	4	2		Arrhen		SR/CSR	1	0
			Heracleum sphondylium L.	H	4	4-2	4	4-5	4	2		Arrhen, Convol		CR	1	0
			Peucedanum oreoselinum (L.) Moench	H	4	4-5	2	2-5	2-3	3			Adenost		1	0
		Equisetaceae	Equisetum arvense L.	G	4-5	4-3	3-4	3-4	3-4	2	Stel med, Sch-Car	Arrhen		CR	1	0
			Equisetum palustre L.	G	3-4	4-2	4	4	3-4	3	Sch-Car	Mol caer	Aln-Ulmi	CR/CSR	0	1
		Cannabaceae	Humulus lupulus L.	H, li	3	4	4-5	4-5	4-5	2-3	Aln glu, Sal purp		Aln-Ulmi	C/CSR	1	1
		Iridaceae	Iris pseudacorus L.	G, Hy	3-4	4-3	5	4	4-3	3	Aln glu	Phragm		SC	1	1
		Dryopteridaceae	Dryopteris filix-mas (L.) Schott	H	2	4-2	3-4	3-5	4	2		Faget		SC	1	0
		Oleaceae	Fraxinus excelsior L.	M	3	4-3	4-3	4	4	2		Faget	Aln-Ulmi	C	0	1
			Ligustrum vulgare L.	H	4	4-5	2-4	4	3-4	2			Berberi	SR	1	0
		Ogórecznikowate - Boraginaceae	Echium vulgare L.	H	5	5-3	2	4-5	3	2		(Eragrost)	Onopord	SR	1	0
		Leguminosae	Cytisus scoparius (L.) Link												1	0
			Lupinus polyphyllus Lindl.	H	5-4	4	2-3	3-4	3-4	2			(Dicr-Pin), Pin-Quer		1	0
			Trifolium arvense L.	T	5	5-3	2	3-5	1-2	2		Coryneph, Arrhen		SR	1	0
			Trifolium pratense L.	H	4	4-2	3	4	4	2	Mol-Arr			CSR	0	0	1
			Vicia cracca L.	H	4	4-3	3	4-5	4	2	Mol-Arr			C/CSR	0	1
		Orobanchaceae	Rhinanthus minor L.	T, pp	4	4-3	3-4	4	3	2	Mol-Arr			R/SR	1	0
		Cornaceae	Cornus sanguinea L.	N	3-4	3-5	2-4	4-5	4	2	Rah-Prun	Que pub	Aln-Ulmi		1	0
		Szarłatowate - Amaranthaceae	Amaranthus retroflexus L.	T	5-4	4	3	4	5	2		Pol-Chen	Sisymbr		0	0	1
			Chenopodium album L.											R/CR	0	0	1
			Chenopodium rubrum L.	T	5	4-3	4	3-5	3-5	1-3	(Asteret)			R/CR	0	0	1
		Brassicaceae	Capsella bursa-pastoris (L.) Medik.	H, T	5	4-2	3	4	4	1-3	Stel med			R	0	0	1
			Lepidium ruderale L.	H, T	5	4-3	2-3	4	4	2			Sisymbr		0	0	1
		Echinocystis lobata	Echinocystis lobata	T, li	5-4	4	3-4	4-5	4-5	2		Convol	(Sisymbr)		0	0	1
		Typhaceae	Sparganium erectum L.	Hy	4	4-3	6	4	4	3			Phragmit, Ran fluit	C/CR	0	1
		Psiankowate - Solanaceae	Solanum dulcamara L.	N, li	4	4	5-4	5-3	4-3	3	Aln glu		Aln-Ulmi	C/CSR	0	1
		Cyperaceae	Scirpus sylvaticus L.	G	4	4-3	4-5	4-5	4	3	Aln glu		Calthion, Aln-Ulmi		0	1
		Urticaceae	Urtica dioica L.	H	2-5	4-2	3-4	4	4-5	2	Artemi, Sal purp		Aln-Ulmi	C	0	1
		Balsaminaceae	Impatiens noli-tangere L.	T	2-3	4-3	4	4-5	4	2		Faget			0	1	35
															84	49	Total number of species
		Life forms (f): N – nanophanerophyte, M – megaphanerophyte, H – hydrophyte, T – therophyte, H – hemicryptophyte, G – geophyte, Ch - chamaephyte, C - herbaceous chamaephyte
		Light (L): 1- deep shade; 2 – moderate shade, 3 – half-shade, 4 – moderate light, 5 – full light
		Temperature (T): 1 – coldest regions in country; 2 – moderately cold areas; 3 – moderately cool climatic conditions,4 – moderately warm climatic conditions; 5 – warmest regions and microhabitats
		Soil moisture (W): 1 - very dry; 2 – dry; 3 – fresh; 4 – moist; 5 – wet; 6 – aquatic
		Soil reaction (R): 2 – acidic soils, 4≤pH<5; 3 – moderately acidic soils, 5≤ph<6; 4 – neutral soils, 6≤pH<7; 5 – alkaline soils pH≥7
		Trophy (Tr): 1 - soil extremely poor (extremely oligotrophic); 2 – soil poor (oligotrophic); 3 – soil moderately poor (mesotrophic); 4 – soil rich (eutrophic); 5 – soil very rich (extremely fertile)
		Organic matter content (H): 1-soil extremely poor (extremely oligotrophic); 2 – soil poor (oligotrophic); 3 – soil moderately poor (mesotrophic); 4 – soil rich (eutrophic); 5 – soil very rich (extremely fertile).

## Sheet: Arkusz4
	Trans I	Trans III
C	3	0
Ch	3	1
G	9	7
H	48	23
T	9	5
Hy	2	5
M	11	10
N	8	10
	93	61
	Transect I/II	Transect III
C	3.22	0
Ch	3.22	1.63
G	9.67	11.47
H	51.65	37.74
T	9.67	8.19
Hy	2.15	8.19
M	11.82	16.39
N	8.6	16.39
	100	100
EXPLANATIONS:
M - megaphanerophyte
N - nanophanerophyte
C - herbaceous chamaephyte
H - hemicryptophyte
G - geophyte
T - therophyte
H - hydrophyte

## Sheet: Arkusz2
III	I+II	L	T	W	R	Tr	H
1	1	4-5	3-5	3	2-5	2	2
1	0	3	4	5	4	3-4	3
1	1	4	2	5	1	2-5	1-5
0	1	4	3-5	3-5	3-5	3-5	2
0	1	4	4	3	2-3	2-3	2
1	0	4	4	3-4	5	4	2
0	1	4	4	3-4	5	4	2
1	1	3	3-5	3	3	3	2
0	1	5	4	2	2-5	2	1
1	0	4	4	4	5	4	1-2
1	1	5-3	4-3	3-4	3-4	4-3	2
1	0	4	4-3	4	4-5	4	2
1	1	4	4-3	4-5	3-4	3	3
0	1	4-5	3	2	2-5	2	1-5
0	1	5	4-3	3-4	4	4	2
0	1	4-5	5-2	2	3-5	2	1-2
0	1	3-5	4	2	3	2	2
0	0	4	3-5	2	3-5	2	1
1	0	5	4-3	3	4	4	2-3
1	0	1-2	4-3	3	4-5	3-4	2
0	1	4	4-3	3	5-4	3	2
1	0	5	4-2	3-4	4	4-5	2
1	0	3-4	4-2	4	4	3-4	2
0	1	4	3-5	2	4	3	2
0	1	5	3-5	3	3	2-5	2
0	1	4	4-2	3-4	4	3-4	2
0	1	4	4	2-5	4	3-5	2
0	1	5	4.5	1	4	1	2
0	1	5	4-5	2-3	5	3	2
1	0	3-5	4-5	3-4	3-5	3-5	2-3
1	0	3	4-3	4	4-5	4	2
1	1	3-4	4	3	3-4	3	2
0	1	5	4-3	2	3-4	3	2-3
1	0	4	4-5	3-4	2-4	2-3	2-3
1	0	4-5	4-5	2-4	3-4	3	2
0	1	3	3	3.5	3	3	2
0	1	4	4-5	2-5	4	3	2
0	1	5	4	2	4	1-5	2
0	1	3	4	2-5	2	2	2
0	1	3	3	3	3-5	3	2
0	1	3	4	2	2	2	2
0	1	2	4-3	3	3	3	2
0	1	3-5	2-5	2	2	1-5	2
0	1	5	4	2	4-5	3	2
0	1	4	3-5	3	4	4	2
0	1	4	4	2.5	4	3	2
0	1	4	3-5	2	4-5	2	1
0	1	5	4	3	4	3	2
0	1	4	4-3	2-3	3-4	3-4	1-2
0	1	5	5-3	2-3	3-5	3-4	2
0	1	4-3	4-3	4-5	4-5	4	2-3
0	1	5	5-3	2	4-5	3	2
0	1	2.5	3	3	3	2.5	2
0	1	5	2-5	2	3-5	2	2
0	1	4	4-2	3-4	4	4	2
0	1	4	.	4	3	3	3
1	1	4	4-3	4	3-5	3-4	1-2
0	1	4	4	2	4	2	1
0	1	3-5	2-5	3	2	2	1-5
1	1	3-4	4-3	4	4-5	4-5	2
0	1	4	3-5	2	4	2	2
0	1	4	4-3	4	4	3-4	2
0	1	4	4	4-5	1-5	2-3	2-3
1	0	4	4-3	5	4-5	4	2
1	1	4-5	4-3	5-6	4	4-3	2-3
0	1	3	4	2-5	5	3-5	2
0	1	3-5	3-5	3	4-5	3-5	2
1	0	3	4	5	4	3-4	3
1	0	4	4-3	5	3-4	4	3
0	1	4	4-3	2-4	4	3	2
0	1	4	5-3	2-4	4	3-4	3
1	1	4	4-3	3-4	4	3-4	2
1	0	3	4-3	5	4	4	2-3
0	1	4	4-3	3-4	4	4	2
1	0	4	3-4	4-6	.	4-3	3
0	1	4	4	3	4	3-4	2
0	1	3	3	3/4	3-5	4	2
1	1	3-5	4(3)	5-3	3	3	2-3
1	0	3-4	4	2-4	5-4	3	2
1	0	(5)4-3	4-3	3-4	4	4-5	2
1	1	3	4-3	3-4	4	3-4	2
0	1	5	4-5	2	5-4	3	2
1	0	3-4	4-3	4-3	4-5	4	2-3
1	0	5-4	4-3	4-3	4	4-5	2
1	1	4	4-3	3	4	4	2
0	1	4	4	3	4-5	4	2
1	0	2-3	4-3	3	4	3-4	2
1	1	4	4-3	4-5	4	4-3	3
1	1	3-4	4-3	3/4	4	4	2
1	1	3	4-3	3-4	4-5	4-5	2
0	1	5	5-3	3	4-5	4	2
0	1	4	4-2	4	4-5	4	2
0	1	4	4-5	2	2-5	2-3	3
0	1	4-5	4-3	3-4	3-4	3-4	2
1	0	3-4	4-2	4	4	3-4	3
1	1	3	4	4-5	4-5	4-5	2-3
1	1	3-4	4-3	5	4	4-3	3
0	1	2	4-2	3-4	3-5	4	2
1	0	3	4-3	4-3	4	4	2
0	1	4	4-5	2-4	4	3-4	2
0	1	5	5-3	2	4-5	3	2
0	1	5-4	4	2-3	3-4	3-4	2				L
0	1	5	5-3	2	3-5	1-2	2				III	I+II	Transect III	Transect I/II
1	0	4	4-3	3	4-5	4	2			1	1	0	2.08333	0
0	1	4	4-3	3-4	4	3	2			2	2	3	4.16667	3.75
0	1	3-4	3-5	2-4	4-5	4	2			3	17	15	35.4167	18.75
1	0	4	4-3	6	4	4	3			4	24	45	50	56.25
1	0	4	4	5-4	5-3	4-3	3			5	4	17	8.33333	21.25
1	0	4	4-3	4-5	4-5	4	3				48	80	100	100
1	0	2-5	4-2	3-4	4	4-5	2
1	0	2-3	4-3	4	4-5	4	2
48
III	I+II	L	T	W	R	Tr	H					T
1	1	4	4	3	3	2	2					III	I+II	Transect III	Transect I/II
1	0	3	4	5	4	3	3				1	0	0	0	0
1	1	4	2	5	1	4	2				2	2	1	4.16667	1.26582
0	1	4	4	4	4	4	2				3	4	9	8.33333	11.3924
0	1	4	4	3	2	2	2				4	42	68	87.5	86.0759
1	0	4	4	3	5	4	2				5	0	1	0	1.26582
0	1	4	4	3	5	4	2					48	79	100	100
1	1	3	4	3	3	3	2
0	1	5	4	2	4	2	1
1	0	4	4	4	5	4	1
1	1	5	4	3	3	4	2			W
1	0	4	4	4	4	4	2			III	I+II	Transect III	Transect I/II
1	1	4	4	4	3	3	3		1	0	1	0	1.25
0	1	4	3	2	4	2	3		2	1	25	2.08333	31.25
0	1	5	4	3	4	4	2		3	20	37	41.6667	46.25
0	1	4	5	2	4	2	1		4	16	14	33.3333	17.5
0	1	4	4	2	3	2	2		5	10	3	20.8333	3.75
1	0	5	4	3	4	4	2		6	1	0	2.08333	0
1	0	1	4	3	4	3	2			48	80	100	100
0	1	4	4	3	5	3	2
1	0	5	3	3	4	4	2
1	0	3	3	4	4	3	2
0	1	4	4	2	4	3	2
0	1	5	4	3	3	4	2
0	1	4	3	3	4	3	2
0	1	4	4	3	4	4	2			R
0	1	5	4	1	4	1	2			III	I+II	Transect III	Transect I/II
0	1	5	4	2	5	3	2		1	1	1	2.12766	1.25
1	0	4	4	3	4	4	2		2	0	5	0	6.25
1	0	3	4	4	4	4	2		3	9	17	19.1489	21.25
1	1	3	4	3	3	3	2		4	34	52	72.3404	65
0	1	5	4	2	3	3	2		5	3	5	6.38298	6.25
1	0	4	4	3	3	2	2			47	80	100	100
1	0	4	4	2	3	3	2
0	1	3	3	3	3	3	2
0	1	4	4	4	4	3	2
0	1	5	4	2	4	3	2
0	1	3	4	2	2	2	2
0	1	3	3	3	4	3	2
0	1	3	4	2	2	2	2
0	1	2	4	3	3	3	2				Tr
0	1	4	4	2	2	3	2				III	I+II	Transect III	Transect I/II
0	1	5	4	2	4	3	2			1	0	2	0	2.5
0	1	4	3	3	4	4	2			2	2	15	4.16667	18.75
0	1	4	4	4	4	3	2			3	15	35	31.25	43.75
0	1	4	4	2	4	2	1			4	31	28	64.5833	35
0	1	5	4	3	4	3	2			5	0	0	0	0
0	1	4	4	2	3	3	1				48	80	100	100
0	1	5	4	2	4	3	2
0	1	4	4	4	4	4	2
0	1	5	4	2	4	3	2
0	1	4	3	3	3	4	2
0	1	5	4	2	4	2	2
0	1	4	4	3	4	4	2
0	1	4	.	4	3	3	3
1	1	4	4	4	4	3	1
0	1	4	4	2	4	2	1
0	1	4	4	3	2	2	3
1	1	3	4	4	4	4	2
0	1	4	4	2	4	2	2			H
0	1	4	4	4	4	3	2			III	I+II	Transect III	Transect I/II
0	1	4	4	4	3	2	2		1	2	6	4.16667	7.5
1	0	4	4	5	4	4	2		2	35	66	72.9167	82.5
1	1	4	4	5	4	4	2		3	11	8	22.9167	10
0	1	3	4	4	5	4	2		4	0	0	0	0
0	1	4	4	3	4	4	2		5	0	0	0	0
1	0	3	4	5	4	3	3			48	80	100	100
1	0	4	4	5	3	4	3
0	1	4	4	3	4	3	2
0	1	4	4	3	4	3	3
1	1	4	4	3	4	3	2
1	0	3	4	5	4	4	2
0	1	4	4	3	4	4	2
1	0	4	3	5	.	4	3
0	1	4	4	3	4	3	2
0	1	3	3	3	4	4	2
1	1	4	4	4	3	3	2
1	0	3	4	3	5	3	2
1	0	4	4	3	4	4	2
1	1	3	4	3	4	3	2
0	1	5	4	2	5	3	2
1	0	3	4	4	4	4	2
1	0	5	4	4	4	4	2
1	1	4	4	3	4	4	2
0	1	4	4	3	4	4	2
1	0	2	4	3	4	3	2
1	1	4	4	4	4	4	3
1	1	3	4	3	4	4	2
1	1	3	4	3	4	4	2
0	1	5	4	3	4	4	2
0	1	4	4	4	4	4	2
0	1	4	4	2	3	2	3
0	1	4	4	3	3	3	2
1	0	3	3	4	4	3	3
1	1	3	4	4	4	4	2
1	1	3	4	5	4	4	3
0	1	2	3	3	4	4	2
1	0	3	4	4	4	4	2
0	1	4	4	3	4	3	2
0	1	5	4	2	4	3	2
0	1	2	4	2	3	3	2
0	1	5	4	2	4	1	2
1	0	4	4	3	4	4	2
0	1	4	4	3	4	3	2
0	1	3	3	3	4	4	2
1	0	4	4	6	4	4	3
1	0	4	4	5	4	4	3
1	0	4	4	4	4	4	3
1	0	4	3	3	4	4	2
1	0	2	4	4	4	4	2
48	80
